# Supplementary material for: Coronin 1C, Regulated by Multiple microRNAs, Facilitates Cancer Cell Aggressiveness in Pancreatic Ductal Adenocarcinoma
Source: Genes (Basel). 2023 Apr 27;14(5):995. doi: 10.3390/genes14050995 (PMC10218124; doi:10.3390/genes14050995)
Supplement: Supplementary file 1 [file genes-14-00995-s001.zip › Supplementary Tables.xlsx]

## Sheet: Table S1
Table S1. The reagents used in this study.
SYBR green primer	Assay ID	Concentration	Company
miR-26a-5p	PM10249	20 nM	Applied Biosystems, Waltham, MA, USA
miR-29c-3p	PM10518	20 nM	Applied Biosystems, Waltham, MA, USA
miR-130b-5p	PM12970	20 nM	Applied Biosystems, Waltham, MA, USA
miR-148a-5p	PM12683	20 nM	Applied Biosystems, Waltham, MA, USA
pre-miR miRNA presursors	Assay ID	Concentration	Company
miR-26a-5p	PM10249	20 nM	Applied Biosystems, Waltham, MA, USA
miR-29c-3p	PM10518	20 nM	Applied Biosystems, Waltham, MA, USA
miR-130b-5p	PM12970	20 nM	Applied Biosystems, Waltham, MA, USA
miR-148a-5p	PM12683	20 nM	Applied Biosystems, Waltham, MA, USA
miR-217	PM12774	20 nM	Applied Biosystems, Waltham, MA, USA
negative control miRNA #1	AM17010	20 nM	Applied Biosystems, Waltham, MA, USA
Stealth RNAi siRNA	Sequense	Concentration
siCORO1C-1 siCORO1C-2	5’ GACAGAGCAAGUUUCGGCAUGUAUU 3’ 5’ CCTGACACCAGCATCATTTACTTAT 3’	20 nM	Invitrogen, Waltham, MA, USA
antibody	catalog number	dilution
Anti-CORO1C	14749-1-AP	WB 1:2500	Proteintech Group, Inc, Rosemont, IL, USA
Anti-GAPDH	SAF6698	WB 1:1600	Wako, Osaka, Japan
transfection reagent	catalog number
Opti-MEM	31985062		Gibco, Waltham, MA, USA
Lipofectamine™ RNAiMAX Transfection Reagent	13778150		Invitrogen, Waltham, MA, USA

## Sheet: Table S2
Table S2. The sequences of primers used for SYBR green assays.
Gene Symbol	Primer sequences
CORO1C	F: 5'-ATGCAGACCCAATCCTCATCTC-3'
	R: 5'-AGGTCGCACTTCTTGTTTGC- 3'
GUSB	F: 5'-TTTCAACTACGCTGGACTGC-3'
	R: 5'-GCCACGACTTTGTTTTCTGC- 3'
